# Supplementary material for: Functional Activity of Recombinant Forms of Amh and Synergistic Action with Fsh in European Sea Bass Ovary
Source: Int J Mol Sci. 2021 Sep 18;22(18):10092. doi: 10.3390/ijms221810092 (PMC8467395; doi:10.3390/ijms221810092)
Supplement: Supplementary file 1 [file ijms-22-10092-s001.zip]

Archive with 1 entries (1 files):
- ijms-1346840-supplementary.pdf
